# Supplementary material for: Recreating Stable Brachypodium hybridum Allotetraploids by Uniting the Divergent Genomes of B. distachyon and B. stacei
Source: PLoS One. 2016 Dec 9;11(12):e0167171. doi: 10.1371/journal.pone.0167171 (PMC5147888; doi:10.1371/journal.pone.0167171)
Supplement: S2 Table — (XLSX) [file pone.0167171.s005.xlsx]

## Sheet: Table S2
	S2 Table. Primer sequences and characteristics of PCR-based polymorphic markers derived from gene and SSR sequences. M (monomorphic), PAV (presence/absence variant), ASP+ (allele size polymorphism between the parental species B. distachyon and B. stacei, with amplification of both parental alleles in pooled DNAs) and ASP-(allele size polymorphism between the parental species B. distachyon and B. …
	Chr	Primer ID	Forward sequence	Reverse sequence	Predicted band size			Scaffold ID of B.stacei genome		Position on B. distachyon genome
			forward sequence	reverse sequence	Product length	Nb of nucleotide alignment difference	B.dis size		Gene ID		MPV1	MPV2	Allo21×114	Allo3-1×5	ABR113	Bhy30
Markers derived from gene	Bd1	Bd1-1	CTAACAACAACGCCGACCCTAC	CTCCTCGGAGTGAAGCGTATC	128	9	137	scaffold_99:155640-156514	Bradi1g24040.2	1932511-19325992	PAV	PAV	PAV	PAV	PAV	PAV,*
		Bd1-2	AGTGTCCCCATGACCAATG	AGCCCAGTTCAGTCCATCAC	178	12	190	scaffold_97:125038-126112	Bradi1g58952.1	56147943-56149019	PAV	PAV	PAV	PAV	PAV	PAV
		Bd1-3	CCCCCTGGATCTGGATGT	GCCTCCGGGATACGACTT	110	9	101	scaffold_94:639869-640624	Bradi1g60140.1	50494628-50495379	PAV	PAV	PAV	PAV	PAV	PAV
		Bd1-4	CACCAGATCCGGTTTGAGATCC	CATCTCCTCCGCTACGCAAAGT	198	9	189	scaffold_90_532573-534114	Bradi1g60140.1	59640413-59638840	ASP-	ASP-	ASP-	ASP-	ASP-	ASP-
		Bd1-5	ACCTCACGCTCAGGTGGTCTTC	GACACGATGCCGTTGCTCTG	136	12	148	scaffold_76:830823-833378	Bradi1g02440.1	1650173-1652745	ASP+	ASP+	ASP+	ASP+	ASP+	ASP+
		Bd1-6	AGGAGCAGGGGCACCAGGAG	ACATGGGCAGGATGACCTTGAT	125	15	110	scaffold_67:792212-792885	Bradi1g54977.1	53609560-53608918	ASP+	ASP+	ASP+	ASP+	ASP+	ASP+
		Bd1-7	GCTCGAAGAATACCCGTGCTGT	CGCTGCCTCTTCTCCCTTCTC	130	12	142	scaffold_5:439859-440890	Bradi1g17780.1	15820302-15819356	PAV	PAV	PAV	PAV	PAV	PAV
		Bd1-8	CGACCTCTAGCGCGACTCTCC	GTAGCAGGCCGGTCCTCCAG	192	21	171	scaffold_5:2840625-2841302	Bradi1g21415.1	17236283-17236933	-	\	-	-	-	-
		Bd1-9	GGCAGCCAGCACAAATTCAGT	CTGCCCAAACCCTGACTGCT	149	12	137	scaffold_5:144573-146220	Bradi1g17390.1	13925431-13927065	ASP+	ASP+	ASP+	ASP+	ASP+	ASP+
		Bd1-10	GAGATCGCTCGCGGATTCTG	TCCAGCACGATCTCCTTGAACTC	168	21	147	scaffold_48:492076-493032	Bradi4g16560.1	20112905-20111983	PAV	-	PAV	-	PAV	PAV
		Bd1-11	CCCGTTCAAGACGATAATGG	TCCTCGATGTCGTAGCCTTC	144	12	132	scaffold_45:127824-129557	Bradi1g47730.1	46698239-46696495	PAV	PAV	PAV	PAV	PAV	PAV
		Bd1-12	GCCTAGATGCCGCAACTTCTGT	TTGCAAGCAAGAAGTCCTTCCA	146	9	137	scaffold_44:389194-390252	Bradi1g70150.1	68831297-68832343	ASP-	ASP-	ASP-	ASP-	ASP-	ASP-
		Bd1-13	AGAGTGAGGCGATGGTGTAGTT	AGTACTTGGATCCCGACATCAG	171	15	186	scaffold_4:351676-352954	Bradi1g04963.1	3299535-3300808	ASP+	ASP+	ASP+	ASP+	ASP+	ASP+
		Bd1-14	ATCTCCATCCAAGGTAGCAATG	TGAGAACAGGACTTCTCAATGG	151	21	130	scaffold_4:2172929-2173582	Bradi1g58810.1	5376210-5376860	M	M	M	M	M	M
		Bd1-15	CGTTGACCAGAACATGAGTGAT	GCCACGATCTTGACAGAGTTTT	144	27	117	scaffold_4:1020172-1021866	Bradi1g06160.1	4125700-4124046	M	M	M	M	M	M
		Bd1-16	CTATATCGCGGATGCCTACAAG	CCATCTCATGTTGAGACCTCTG	171	17	154	scaffold_35:328178-329176	Bradi1g59340.2	58710682-58709663	ASP+	ASP+	ASP+	ASP+	ASP+	ASP+
		Bd1-17	CATGTGCATGTCCATCTTCTC	ACGAGGTAAGCTTGGAGAACC	101	12	113	scaffold_33:689917-690855	Bradi1g46110.2	44634137-44635071	-	-	-	-	-	-
		Bd1-18	ACGCTGAAATAACCTCCTACCA	GTTCGCTTCTTCGTCTTTCTTG	167	15	182	scaffold_33:1242309-1243582	Bradi1g46616.1	45387794-45389042	PAV	PAV	PAV	PAV	PAV	PAV
		Bd1-19	CCCAGAAGGCTCAGCTTGAC	AATTCGGCTCTTCTTCATCTTG	185	30	155	scaffold_23:697940-698623	Bradi1g11785.1	8768636-8767939	PAV	M	PAV	M	M	PAV,*
		Bd1-20	TCGCAAGGCTAGAGGTGATAAT	CACTCCATGGCTTTGAAATGT	154	15	169	scaffold_23:2063590-2064831	Bradi1g10120.1	7293969-7292717	PAV	M	PAV	M	M	M
		Bd1-21	GTTCGAGAGGGTCTCCAAGG	AAAAACCTGAAAGCCAGCAC	213	21	234	scaffold_21:2209022-2209691	Bradi1g66060.1	65189633-65188961	PAV	PAV	PAV	PAV	PAV	PAV
		Bd1-22	AGAAGAGCAATTACACGCGTTC	TCGAAGCTCTGCCAGATAATTT	139	30	109	scaffold_21:1255331-1256691	Bradi1g67365.1	66280699-66279352	PAV	PAV	PAV	PAV	PAV	PAV
		Bd1-23	GCAAGCAAGAGCAAGCCTCCTA	TTGGGAGGCAGAGGAAGAAGAA	113	9	122	scaffold_76:272986-273881	Bradi1g01040.2	795910-796816	PAV	PAV	PAV	PAV	PAV	PAV
		Bd1-24	CCAACAACTCCTCCACCTCGT	GGCGGGAGGGAGAAGTTCAG	145	9	136	scaffold_67:924314-925972	Bradi1g54840.1	53452816-53451165	PAV	PAV	PAV	PAV	PAV	PAV
		Bd1-25	AATGTGGGCAGGCGCAAAATC	CGATGATCTCCTGAGGGTAAATCC	108	9	99	scaffold_66:670817-671693	Bradi1g27780.2	22909127-22908264	PAV	PAV	PAV	PAV	PAV	PAV
		Bd1-26	AGCACCTCGTCGATGCTGAAGT	CTGCCTGTCCGCCAAGAACC	153	15	138	scaffold_65:884665-886125	Bradi1g41890.1	38828062-38826594	ASP-	ASP-	ASP-	ASP-	ASP-	ASP-
		Bd1-27	CCCCTACTTCAAGTGCGAGTGG	GCAGTTGACGATGACGACTGTG	139	15	124	scaffold_65:14205-15398	Bradi3g41190.1	40031497-40030332	ASP+	ASP+	ASP+	ASP+	ASP+	ASP+
		Bd1-28	CACTTCCTCCAACCATCCCACT	GTACCTGGACGGGAACAGCTTG	144	21	123	scaffold_61:896146-896828	Bradi1g61280.1	60937511-60938219	ASP+	ASP+	ASP+	ASP+	ASP+	ASP+
		Bd1-29	CGGAGAGGCACTGGAGGAAGT	ATGGCACTCGTGCTCACGGTAT	100	18	82	scaffold_6:405536-407092	Bradi5g17300.1	34577901-34576427	ASP-	ASP-	ASP-	ASP-	ASP-	ASP-
	Bd2	Bd2-1	CAAAGGCATGATAAGGAGTCG	AGCGAGAGCTCGTCAACATTAT	128	15	113	scaffold_99:28979-30991	Bradi1g23870.1	17534818-17536819	PAV	PAV	PAV	PAV	PAV	PAV
		Bd2-2	AAGTCAACCGCAAAATGTTTCT	CACCTACACTTTCTGGGATGGT	149	9	158	scaffold_98:462293-463564	Bradi2g27400.1	26267494-26268770	ASP+	ASP+	ASP+	ASP+	ASP+	D
		Bd2-3	GTATCATCGGCAAACCAAATCT	GTACATGCACTCCAGCAGCTC	135	18	117	scaffold_91:708875-709562	Bradi2g31937.1	31990426-31989725	PAV	PAV	PAV	PAV	PAV	PAV
		Bd2-4	AGCTACGCTTGTTCAATTGTGA	AGATCCAACCATCAAAGGTCAT	147	9	156	scaffold_86:398153-398900	Bradi2g43845.1	44357550-44356795	PAV	M	PAV	M	M	M
		Bd2-5	GCTCGAAGTGAGGAGACAGAAT	ATTTTGACTGATTTGCCAGGTT	143	15	158	scaffold_79:407192-411184	Bradi2g37740.1	38119557-38123578	ASP+	ASP+	ASP+	ASP+	ASP+	ASP+
		Bd2-6	GAGGAGCTGGTGTACCTCAAGT	TAGCTCATGCTCTTGCTCAGGT	158	9	149	scaffold_70:647089-647996	Bradi2g41880.1	42318610-42317704	PAV	PAV	PAV	PAV	PAV	PAV
		Bd2-7	GACCAACGACTTCAACACCAT	AGCAGGAGCAGATGAAGTGC	161	12	173	scaffold_63:843442-844465	Bradi2g47550.1	47979685-47978652	ASP+	ASP+	ASP+	ASP+	ASP+	ASP+
		Bd2-8	CCTTCTACTCCTACGCGTCCT	GAAGTTCTGGCTCGGGATCT	128	15	143	scaffold_62:730863-731524	Bradi2g23530.1	21063979-21064625	PAV	PAV	PAV	PAV	PAV	PAV
		Bd2-9	CTGGATTTCCGGGACAAGAG	AGGTCGTCGTACTGGTTGATG	140	9	131	scaffold_6:2227264-2228631	Bradi2g57080.1	55351638-55352992	ASP+	ASP+	ASP+	ASP+	ASP+	ASP+
		Bd2-10	CCTTCGTCGTCGTGTGAAGA	GACAGGTTCCGATTCGACTG	182	12	170	scaffold_59:859347-860003	Bradi2g15606.1	13859236-13859851	PAV	-	PAV	-	PAV	PAV
		Bd2-11	ATTTCCAGAGGTTCAACAGAGC	TGGCTTGAAAGGAAATCTGAAT	167	9	176	scaffold_59:341523-342945	Bradi2g14600.2	13154935-13156365	ASP+	ASP+	ASP+	ASP+	ASP+	ASP+
		Bd2-12	CACAATCAACGGATCGATGT	CACCAAGAGCAAGAGACGAAG	155	12	167	scaffold_56:410926-411677	Bradi2g08220.2	6610738-6611476	PAV	PAV	PAV	PAV	PAV	PAV
		Bd2-13	AAGTAGGAGGCGAGGAGGAG	ACACGGACGACAACGAAGAC	136	24	112	scaffold_52:1226119-1226932	Bradi2g19207.1	16903750-16904549	PAV	PAV	PAV	PAV	PAV	PAV
		Bd2-14	AGATGGCTTAGGGTTCTCAATG	TTTGATGTCGAACAAAGGTACG	124	15	139	scaffold_51:299844-300877	Bradi2g10930.1	9155629-9156653	PAV	PAV	PAV	PAV	PAV	PAV
		Bd2-15	ATGTTCTTGTCGCACATAGCTG	GGCAGACAAGAGCAAGAACAC	159	18	138	scaffold_47:1187299-1187945	Bradi2g35030.1	35190786-35191413	ASP+	ASP+	ASP+	ASP+	ASP+	ASP+
		Bd2-16	AGAAGCCATTTCTGGCTGAGTA	CTTTGTTCCAAGGATTGGTTTC	149	9	158	scaffold_38:912635-913419	Bradi2g50120.1	50083901-50084693	M	M	M	M	M	M
		Bd2-17	CAGCTACAGCGGCCATTACC	CCAAATCGTCGATGTCTTCTTC	235	12	147	scaffold_335:53816-54435	Bradi2g24710.1	22495941-22495323	-	-	-	-	-	-
		Bd2-18	AAGCTGTTCTCCACCTGCAA	GAGGAAGAAGACCGACAAGGT	123	9	114	scaffold_29:621684-623477	Bradi2g02330.1	1596708-1594922	PAV	PAV	PAV	PAV	PAV	PAV
		Bd2-19	CCTCCTTCTCCTGCTTCCTC	AGGTGGAGCTTACGCTGGTC	154	18	136	scaffold_29:1025276-1026541	Bradi2g01726.1	1218308-1217056	-	-	-	-	-	-
		Bd2-20	GTTCGCGGTTTACTACCACTTC	GTTGCTTGAGCTTGACACGAT	136	9	145	scaffold_28:1535691-1537168	Bradi2g12347.1	10697757-10696284	PAV	PAV	PAV	PAV	PAV	PAV
		Bd2-21	ACGACTTCTTCTCCCAGCAC	GCATGTAGCTGTTGTTGTTGGT	156	15	171	scaffold_206:152374-153326	Bradi2g57747.2	55882740-55881810	-	-	-	-	-	-
		Bd2-22	GATCAGGATGATGCCTTTCG	AAATCCAGTGTCTCCGTCATGT	159	9	150	scaffold_192:241974-243503	Bradi3g43890.1	43309806-43308402	M	M	M	M	M	M
		Bd2-23	GTTGAGCGCGAGGAAGAAGC	CTTGGAGGACGAAGGCGACAG	139	9	130	scaffold_184:177392-178128	Bradi2g19460.1	17144173-17143501	ASP-	ASP-	ASP-	ASP-	ASP-	ASP-
		Bd2-24	GAAGTTGGCCGACGCGGACT	GGCGATGTCGAAGCAGAGGTAG	109	9	100	scaffold_182:255462-256493	Bradi2g41380.1	41653822-41652795	M	M	M	M	M	M
		Bd2-25	CTCTCCTTCCTCAAACCCACCA	TGCAGAACTATGGGGTTTCCAGA	143	9	152	scaffold_182:128765-129896	Bradi2g41540.1	41803173-41802034	ASP+	ASP+	ASP+	ASP+	ASP+	ASP+
		Bd2-26	GCTAGCGCTGGTGCTGGTCT	TACCAGCTCAGGTGGCTTGAGA	145	9	154	scaffold_18:1251591-1252004	Bradi2g44350.2	14402499-14402892	-	-	-	-	-	-
		Bd2-27	GTCCGGGTTCAAGTGCAACAG	AGGAGGAGCAGAGGAGGAGACG	151	9	160	scaffold_59:910781-912369	Bradi2g15720.1	27605996-27605322	-	-	-	-	-	-
		Bd2-28	GAGCCGAAGGAGGAGCTGATCT	TGGCCTCCTTCACCTTGAACTC	112	12	100	scaffold_178:246684-247948	Bradi2g24430.1	22214265-22215543	M	M	M	M	M	M
		Bd2-29	TCGATCCCAGCGGCTTATTATC	TCCAGTCCTAGGTTGCCGAGAC	157	18	139	scaffold_148:225987-226747	Bradi2g57451.1	55660789-55661417	PAV	PAV	PAV	PAV	PAV	PAV
	Bd3	Bd3-1	TACTACGACGACTTGGATGACG	GAGAGAGGCGAGGGACTCCT	222	15	237	scaffold_95:78034-78917	Bradi3g11353.1	9806815-9805892	ASP+	ASP+	ASP+	ASP+	ASP+	D,*
		Bd3-2	CCAGGTGCTTGGTCAGAGAC	GAAGAGTCCTCCCAGATGTCCT	151	9	142	scaffold_95:681676-682729	Bradi3g10887.2	9152604-9151522	PAV	PAV	PAV	PAV	PAV	PAV
		Bd3-3	AGAGGGCTACACAGTCAGGAAG	GCTACAGCTTGGATCAATCCTC	147	15	132	scaffold_93:303385-304935	Bradi4g12732.1	37395711-37394611	PAV	PAV	PAV	PAV	PAV	PAV
		Bd3-4	GAACCCAAAGTCGAGGTCAT	GAACCCAAAGTCGAGGTCAT	140	12	152	scaffold_9:1845721-1846640	Bradi4g24210.2	22770124-22771051	\	\	\	\	\	\
		Bd3-5	GTCGAGTCCAAGCTCGTCAG	AGGCTGCAGGGACTCAGTGTA	138	9	147	scaffold_88:743634-745434	Bradi3g32820.1	35257572-35259380	ASP+	ASP+	ASP+	ASP+	ASP+	ASP+
		Bd3-6	CAGACAGGCCTTTAATTTTGGT	AGGAAGTGCTGACTTGGATAGC	164	12	152	scaffold_88:677251-679485	Bradi3g32710.3	35179747-35180875	ASP-	ASP-	ASP-	ASP-	ASP-	ASP-
		Bd3-7	CCATCATCGACCACACGTTC	AGTTGTTGAAGGCGAAGCAG	165	18	147	scaffold_88:470001-470756	Bradi3g32356.1	34782103-34782866	ASP+	ASP+	ASP+	ASP+	ASP+	ASP+
		Bd3-8	ATGAGGAGCGAGATGGACATT	CGACTTTCATCCTCTTGAACCT	169	9	160	scaffold_88:470001-470756	Bradi3g32356.1	34782103-34782866	PAV	ASP-	PAV	ASP-	S	S
		Bd3-9	GAGATCTTCCTCCCGCTGAT	GTTCAGGAACTCGGAGCAGA	156	12	168	scaffold_85:636538-638076	Bradi2g42840.1	45620975-45619557	ASP+	ASP+	ASP+	ASP+	ASP+	ASP+
		Bd3-10	CTACGGCAGGTCCTTGTTCC	AGACGGGATCTCCTCCTTCTT	157	21	136	scaffold_78:423407-424231	Bradi3g19710.1	18608037-18607220	PAV	PAV	PAV	PAV	PAV	PAV
		Bd3-11	GTCGAGATCGAAGAAGACGAC	GTAGAAGGCGATGTCGAGCAG	162	21	141	scaffold_76:28927-30534	Bradi1g00700.2	11298400-11299936	PAV	PAV	PAV	PAV	PAV	PAV
		Bd3-12	GGTCGTCTTCTTCTTCCTCCTA	GTCGACGCTATTGTCGAGGT	158	18	140	scaffold_7:955064-955843	Bradi3g04000.1	2708886-2708111	PAV	-	PAV	-	PAV	PAV
		Bd3-13	TTTGCACTTGCATTTGGTGTAT	TGAAGTTGGAAGATGTTGCTTC	148	15	133	scaffold_7:826831-829995	Bradi3g04187.1	2863318-2860167	ASP+	ASP+	ASP+	ASP+	ASP+	ASP+
		Bd3-14	CTCATCCTCTACTGCCATTCCT	CATGCTGACGATGACAAGGAT	151	9	142	scaffold_7:3334556-3335491	Bradi3g00220.2	24687-23789	ASP+	ASP+	ASP+	ASP+	ASP+	ASP+
		Bd3-15	CTGTACCTGTAGCAGGGCACTT	AAGACATGCCCCTACTTCGAC	133	24	119	scaffold_7:3078669-3080184	Bradi3g00697.1	377199-375700	PAV	PAV	PAV	PAV	PAV	PAV
		Bd3-16	CAAGAACTGGTCGTCGTCTTC	ACGGAGCTCATGGTGTACAGG	132	9	141	scaffold_7:2907552-2908817	Bradi3g01050.1	610692-609395	PAV	\	PAV	\	PAV	PAV
		Bd3-17	AAGGATAACAACAGCACCAAGAA	CCGTCTTCGTCTTCCTCCTC	152	9	161	scaffold_7:2907552-2908817	Bradi3g01050.1	610692-609395	PAV	PAV	PAV	PAV	PAV	*
		Bd3-18	ATGATGCGCTGGGACTTCTT	ACCTTCGACACGGACCTCTAC	224	9	233	scaffold_7:1190134-1193961	Bradi3g03690.1	2454514-2450676	ASP+	ASP+	ASP+	ASP+	ASP+	ASP+
		Bd3-19	AGAGGAGATGGGAGCAAGAAAT	GTTGTTGCCGGAAGAAGGAG	170	12	158	scaffold_42:934867-935833	Bradi3g59320.2	58595607-58594576	PAV	PAV	PAV	PAV	PAV	PAV
		Bd3-20	GAGCTTGAGCAAGGACAAGG	CGAGTGGCTCGTCTTCTAGTG	205	18	187	scaffold_1:859614-860737	Bradi3g37750.1	40356305-40357454	PAV	-	PAV	\	PAV	PAV
		Bd3-21	GGAAGTCCACCATGGAGTAACC	CAACTACGAGGTGCTCGACAT	140	12	152	scaffold_0:3404477-3405712	Bradi4g43180.1	9726134-9727287	M	M	PAV	PAV	PAV	PAV
		Bd3-22	GGGGTCCGGTAGTAGTGGGAGA	CAACTTCCACCGCAAGGAGTCT	126	15	141	scaffold_1:1386532-1387422	Bradi3g38430.1	41019436-41020346	PAV	-	PAV	-	PAV	PAV
		Bd3-23	CACGCGAAGCCGAGGAAGAC	CCGTCGCCCACTCCTTGTTC	100	21	121	scaffold_1:1844549-1845088	Bradi3g39140.1	41586523-41585936	\	-	\	-	-	-
		Bd3-24	CTGACATGGTGCCGCTGATG	GACGAGCACGACGACAAGGAC	118	18	136	scaffold_12:2086855-2087690	Bradi3g57370.1	57072685-57073538	PAV	PAV	PAV	PAV	PAV	PAV
		Bd3-25	GATACCCGAACGGAGGGTCAG	GTGACCTCATCGCCTCTCCAC	142	12	130	scaffold_46:802083-803268	Bradi3g51170.1	52324670-52325842	ASP+	ASP+	ASP+	ASP+	ASP+	ASP+
		Bd3-26	GTTTCTCGAACATGGGCTCGAC	CTCTCCCGCTCCCCTACCAC	171	36	207	scaffold_7:2260628-2261368	Bradi3g02160.2	1284317-1283527	\	-	\	-	-	-
		Bd3-27	CTTGCTCGTCATGTAGCACGTC	GAGGAAGACGTGGAGGAAGC	135	15	150	scaffold_7:1579938-1581228	Bradi3g03120.1	2008178-2009479	ASP+	ASP+	ASP+	ASP+	ASP+	D
	Bd4	B.sta1	GTCGTCTACATCTCCTCCGTCA	ATGACCTGGCCAGTGATGTATG	323	6	329	scaffold_24:2051840-2052646	Bradi4g09132.1	8426119-8425308	-	-	-	-	-	-
		B.sta2	ACCTGCATCTTGAGAAACCTGT	CCAGCTAGCTACCATGTCTTCA	305	6	299	scaffold_114:241842-243147	Bradi4g33144.1	1002839-1001737	-	-	-	-	-	-
		B.sta3	GCCTACATCTGGAGAAACCTGT	AGTTGTCATGTGGTCAGTCAGC	299	0	299	scaffold_114:235826-236603	Bradi4g33151.1	1013032-1012256	M	M	M	M	M	M
		B.sta4	CAACATAAGGTGGAGTTGGATG	CATCAGCAATGCTCTTCAGTTC	328	15	313	scaffold_24:1900169-1900654	Bradi4g09280.1	8599379-8598895	M	M	M	M	M	M
		B.sta5	TGCAAAATATGACCCTCTTGAA	AAGTCTGCAAATGAAGCTTTGA	341	3	344	scaffold_418:12495-13044	Bradi4g03046.1	2394583-2394040	M	M	M	M	M	M
		B.sta6	AGGACAAGTCGGACCTGATG	CGTCACCATGTACGTGACCAG	305	12	317	scaffold_64:766956-767678	Bradi4g29230.1	34733354-34732624	M	M	M	M	M	M
		B.sta7	CCAGCTCTGAAGATATGGGAAC	GGGAAGATTTCTGAACTTGCAC	257	2	259	scaffold_24_1007878-1008252	Bradi4g10367.2	10036387-10036014	M	M	M	M	M	M
		B.sta8	TAGCCGCCAAAGCCATAGAG	ATGACAACATCCTGGGGATCA	241	33	274	scaffold_36:546185-546439	Bradi4g30960.1	5000102-4999865	M	M	M	M	M	M
		B.sta9	TCTTCTTCTTCCACTTCTGTTGC	GAACACCTCGGTGTAGGAGTG	274	6	268	scaffold_24:225163-227406	Bradi4g11640.1	11606693-11604454	M	M	M	M	M	M
		B.sta10	GTTCAGGTCTTGTCCAGGTGAC	TGTAGTGAGGATGGCTGACTTG	371	3	374	scaffold_24:225163-227406	Bradi4g11640.1	11606693-11604454	M	M	M	M	M	M
		B.sta11	ACTCCTCTCTCGAGGGATCAAC	GGTTTAAGCTTTCCTTCCATGA	342	6	336	scaffold_9:1483676-1484165	Bradi4g24205.1	29865646-29865171	M	M	M	M	M	M
		B.sta12	TGCATGGTAGATCGATATGCTT	TTGCATCAACCTGACTATGTGC	319	7	312	scaffold_9:643577-643931	Bradi4g25760.1	31167414-31167067	M	M	M	M	M	M
		B.sta13	AGCATGTCAATCAGGGACACTA	GGCAAGCATATCGATCTACCAT	241	52	189	scaffold_9:643326-643933	Bradi4g25760.1	31243618-31243057	PAV	PAV	PAV	PAV	PAV	PAV
		B.sta14	ATGCTTTCCCTGGTGTACGA	AGCCGGAGAAGAAGGAGGAG	283	18	295	scaffold_9:387501-389548	Bradi4g26450.1	31709062-31711120	ASP-	ASP-	ASP-	ASP-	ASP-	ASP-
		B.sta15	ACAAGACCCTTTCTTCTTGTGG	TCACGGTAGGGATCCAATACTT	300	12	312	scaffold_81:623670-624194	Bradi4g27170.1	32312776-32312241	ASP+	ASP+	ASP+	ASP+	ASP+	ASP+
		B.sta16	GCTCAAGCAGTGGGTCATCT	ACCACCATGACGGTGATGTC	246	20	226	scaffold_189:90529-90883	Bradi4g21510.1	24943155-24943487	ASP+	ASP+	ASP+	ASP+	ASP+	ASP+
		B.sta17	AGTTCGAGTTCTGGCCCATC	CTTGCGCTTCTCCTTGTCCT	299	15	314	scaffold_201:168127-169032	Bradi4g18840.1	21371357-21370447	ASP+	ASP+	ASP+	ASP+	ASP+	ASP+
		B.sta18	CGGAGCTGAACATAAACATCTG	TCTTGCCCTTATCCTTCTGGT	345	15	333	scaffold_201:168127-169032	Bradi4g18840.1	21371357-21370447	-	-	-	-	-	-
		B.sta19	ATCGTCGATCTCTCTCACGAAT	TCAGTAAAAGCTCTGGTTCATCC	348	15	333	scaffold_13:956942-957547	Bradi4g34890.1	40556599-40557158	-	-	-	-	-	-
		B.sta20	GACGCCTACTCGCCTGACAT	CGAGAGGTGGAGGAGATAAAGA	229	6	223	scaffold_13:2048109-2048818	Bradi4g36340.1	41695897-41696635	PAV	PAV	PAV	PAV	PAV	PAV
		B.sta21	TGCTTGTGTATGCCCTAATATCTG	GAGTCTCCTAAGGCATCAGAATGT	247	9	256	scaffold_13_2742079-2743552	Bradi4g37263.1	42564191-42565666	ASP+	ASP+	ASP+	ASP+	ASP+	ASP+
		B.sta22	CCGAAGAAGAAGAAGAAACAAGC	GTCTTCTCGATGGACACGATCT	385	9	376	scaffold_0_368603-369979	Bradi4g38900.1	43745622-43746994	-	-	-	-	-	-
		B.sta23	CATCCTTGTCTACGTCTACTGGAA	CACCTTGTACACGATCCCCTTC	316	5	321	scaffold_0_1050058-1051652	Bradi4g39617.1	44388679-44387080	-	-	-	-	-	-
		B.sta24	ACCGAGATGTCACCCATCTAAA	CGTACTTCTCTCCCACCAAAATAA	268	9	259	scaffold_0_1142590-1143526	Bradi4g39820.1	44532494-44531574	PAV	PAV	PAV	PAV	PAV	PAV
		B.sta25	GTAAGAGACGTAGGTGGAGACGTT	AATTTGTTCTCGGAGTGAGTATCC	356	27	329	scaffold_0_2321141-2322505	Bradi4g41696.1	45829777-45831110	PAV	M	PAV	M	M	M
		B.sta2a	GCTTTGGATTTCACCCATTAAC	CCAAGCGTGTAAACTTGAATGA	124	6	118	scaffold_114:241842-243147	Bradi4g33144.1	1002839-1001737	M	M	M	M	M	M
		B.sta6a	AGGACAAGTCGGACCTGATG	CGCAGGTGTACATCTTGAACTT	129	12	141	scaffold_64:766956-767678	Bradi4g29230.1	34733354-34732624	ASP+	ASP+	ASP+	ASP+	ASP+	ASP+
		B.sta8a	TAGCCGCCAAAGCCATAGAG	AAGATCTTCATGGAGAACGTCAT	134	33	167	scaffold_36:546185-546439	Bradi4g30960.1	5000102-4999865	M	M	M	M	M	M
		B.sta11a	AAAAGGTAGACCACGTCTGGAA	CATTCAGGCGACCTTCTTGA	113	6	107	scaffold_9:1483676-1484165	Bradi4g24205.1	29865646-29865171	PAV	PAV	PAV	PAV	PAV	PAV
		B.sta12a	TGCATGGTAGATCGATATGCTT	CATCTTCCACAGCACAGACTTT	105	7	98	scaffold_9:643577-643931	Bradi4g25760.1	31167414-31167067	PAV	M	PAV	M	M	M
		B.sta14a	ACTTCCTCTCCAGCGACAAC	AGGCTGTAGAGGCGGAGGTT	124	18	142	scaffold_9:387501-389548	Bradi4g26450.1	31709062-31711120	-	-	-	-	-	-
		B.sta15a	GAAGAAGAGGAGGAGGAAGAAGA	AGGTGAAGTTTGTAGGCCCAAT	139	9	148	scaffold_81:623670-624194	Bradi4g27170.1	32312776-32312241	-	-	-	-	-	-
		B.sta17a	GTGGGTGCTGTACTGCTGTC	GTCCTTGCGCTTCTCCTTGT	117	6	123	scaffold_201:168127-169032	Bradi4g18840.1	21371357-21370447	-	-	-	-	-	-
		B.sta21a	CGTGCTTGTGTATGCCCTAATA	GTGCAGCAACAGAACCTAAAGA	145	9	154	scaffold_13_2742079-2743552	Bradi4g37263.1	42564191-42565666	ASP+	ASP+	ASP+	ASP+	ASP+	ASP+
		B.Sta24a	CAAGTTCGAGGAGCTCAACC	GATCTCATCGACCAGTTCCTTC	115	9	104	scaffold_0_1142590-1143526	Bradi4g39820.1	44532494-44531574	ASP-	ASP-	ASP-	ASP-	ASP-	ASP-
		Bd4-1	AGACGACGCTGTGGTTGTACCC	CACCTCCTCCTTCTCCTTCC	173	21	194	scaffold_9:178593-179820	Bradi4g26710.1	31862800-31861568	PAV	PAV	PAV	PAV	PAV	PAV
		Bd4-2	GACCTCCGACTCCAACTCCAAG	TACACTTCCGCCGCTGGTATTT	218	18	236	scaffold_54:1026135-1027253	Bradi4g28883.1	34350772-34351919	PAV	PAV	ASP+	ASP+	ASP+	ASP+
		Bd4-3	GTCGTCCCCGTCGTCCAAGT	CCAAGATCGGGCACAAGAACTC	149	12	137	scaffold_64:454672-456336	Bradi4g29540.1	35095488-35093816	ASP+	ASP+	ASP+	ASP+	ASP+	ASP+
	Bd5	Bd5-2	AGGAGTACTACGTCCGGAACAA	GTTCTCCCTGATGATCCTGGT	167	12	179	scaffold_8:583330-584431	Bradi5g08340.1	11010743-11011882	ASP+	ASP+	ASP+	ASP+	ASP+	ASP+
		Bd5-3	CAGAGATGGTTGTTGCTGACC	AAGCTGCTGCTCAAGATGAAG	167	15	152	scaffold_8:2365436-2366860	Bradi5g10320.1	13619064-13620439	PAV	M	PAV	M	M	M
		Bd5-4	CTGGTACACGTCGGTGCTGT	GTTGATGAGCCCGAGGAACT	223	9	214	scaffold_8:2262368-2264698	Bradi5g10210.1	13557076-13559402	ASP-	ASP-	ASP-	ASP-	ASP-	ASP-
		Bd5-5	GACCTCGTCTCCTGCTTCAG	GTCGATGAGCAGCTCCTTCC	192	15	207	scaffold_8:1359564-1360637	Bradi5g09090.1	12328577-12329652	PAV	PAV	PAV	PAV	PAV	PAV
		Bd5-6	CAGATGCCACACCACAGATTAT	TGAACACAATAGGCAAGCTCTC	219	21	198	scaffold_77:643469-645490	Bradi1g53947.1	22489626-22491184	M	M	M	M	M	M
		Bd5-7	GCTTGATCTGGAACCCTATGTC	GTCGGTGTCTCCCTACGTGT	173	9	164	scaffold_68:912602-913468	Bradi5g19734.1	22780475-22781322	PAV	PAV	PAV	PAV	PAV	PAV
		Bd5-8	CCTTCCTCCGCCTCTACTTCTA	ACGAGGTAGGCGTAGTTGAGC	139	9	130	scaffold_68:882412-883938	Bradi5g19680.1	22749255-22750798	ASP+	ASP+	ASP+	ASP+	ASP+	ASP+
		Bd5-9	ACAACTGTGGTTCCATGTTCTG	GTGGCTTGAATTCGCTAGAATC	150	12	138	scaffold_68:711933-713967	Bradi3g51950.1	22476570-22478591	ASP+	ASP+	ASP+	ASP+	ASP+	ASP+
		Bd5-10	CCATGGGGCTGTTTAGGTACT	GACGACGAGACCATGGAGGT	172	9	163	scaffold_68:498674-499681	Bradi5g19100.1	22226633-22227636	\	\	\	\	\	\
		Bd5-11	GTCCGGATGCTTCTGGTCAT	ATGTCTGCGTCGATAAGCAAG	158	18	176	scaffold_68:305722-307436	Bradi5g18830.1	22033409-22035149	ASP+	ASP+	ASP+	ASP+	ASP+	ASP+
		Bd5-12	CTTGGTAGGTGGGGAACTTCTT	CTCAAGATCCGCAGTCTTCGT	150	18	132	scaffold_6:3491363-3491884	Bradi5g13053.1	16705352-16704854	PAV	PAV	PAV	PAV	PAV	PAV
		Bd5-13	CTTGAAGCTCAGCAGGAGGT	GTACCTTCCCCTCTTCTTGCTC	127	9	118	scaffold_6:3390978-3393225	Bradi5g13170.1	16859592-16857346	ASP+	ASP+	ASP+	ASP+	ASP+	ASP+
		Bd5-14	AAATCCAACCTTGGTGTCATGT	CTGGAGGTACTGCACAATTGAA	198	15	183	scaffold_6:2903298-2904206	Bradi5g13870.1	17408441-17407552	ASP+	ASP+	ASP+	ASP+	ASP+	ASP+
		Bd5-15	GGATGACGTCCATCTCGTTC	CCGCAGAGGGAGAAGAAGAC	130	15	145	scaffold_6:2420978-2421709	Bradi5g14513.1	17991877-17991141	PAV	PAV	PAV	PAV	PAV	PAV
		Bd5-16	CTGTACAGCCGCTCGTTCTC	CTTGCTCTCCTCTGCTTCCTG	233	12	221	scaffold_6:2054027-2055397	Bradi5g15010.1	18516943-18515592	PAV	PAV	PAV	PAV	PAV	PAV
		Bd5-17	CGGAACTCGAATCCTCTGTACT	ATGTTGTTCAACACGGGTAGC	199	12	211	scaffold_6:1596813-1598324	Bradi5g15720.1	19233129-19231619	PAV	PAV	PAV	PAV	PAV	PAV
		Bd5-18	GGTCACACTTGTTCACGTTTCC	GTTCTTGGCCATCTTCAACCT	116	12	104	scaffold_6:1596813-1598324	Bradi5g15720.1	19233129-19231619	PAV	PAV	PAV	PAV	PAV	PAV
		Bd5-19	AGAAGCGTGAGCGTCTTGAT	CTCATCTTCATCTCCAACACCA	146	12	158	scaffold_46:788198-789463	Bradi3g51130.1	21589099-21590202	M	M	M	M	M	M
		Bd5-20	TCCTCAACAATATCGTCCATTG	CAACGAGACACCAGAAATTGAG	174	15	189	scaffold_3:3786618-3787543	Bradi5g20315.1	23319753-23318814	PAV	PAV	PAV	PAV	PAV	PAV
		Bd5-21	ACAGGAAGAAGTCTTGGTCTCG	CTACTCGCCGACAATCACAAC	155	12	143	scaffold_3:2733515-2734965	Bradi5g21810.1	24431173-24429996	PAV	PAV	PAV	PAV	PAV	PAV
		Bd5-22	CACCTCTGAGGACAATGATGAA	CATGGAGGATATCTTGCAGAAG	169	18	151	scaffold_247:32885-33948	Bradi5g07120.1	9577970-9579014	ASP-	ASP-	ASP-	ASP-	ASP-	ASP-
		Bd5-23	AGGTCGTCGTCCTCAGGTCCTC	CGCCGTAGCTGTGCAGGTCT	156	21	135	scaffold_20:617744-618912	Bradi5g03666.1	4506095-4504949	M	M	M	M	M	M
		Bd5-24	ATAGCGCCTCGAAGGTGGTGTA	AGCCCAAGAGGACCTCGCCTAC	131	15	116	scaffold_20:2334422-2335310	Bradi5g01240.1	1165305-1164436	PAV	PAV	PAV	PAV	PAV	PAV
		Bd5-25	CCGGAGGAGAAGAAGACGACCT	GGCAGCCAAGTCCATAGAGGAA	141	15	126	scaffold_20:1189668-1190328	Bradi5g02930.1	3237894-3237250	PAV	PAV	PAV	PAV	PAV	PAV
		Bd5-26	CGCATTGTCGTAGCTCGTCATC	CTCTACGGCAGGTCGTGGTTC	177	15	192	scaffold_186:50712-51767	Bradi3g22740.1	9736897-9737954	PAV	PAV	PAV	PAV	PAV	PAV
		Bd5-27	CCTTCCCCACCACAGAGTTCAC	GGCGTGCTGTACAACATCCAGT	181	21	202	scaffold_14:2010811-2012404	Bradi3g35231.1	20684817-20683443	PAV	PAV	PAV	PAV	PAV	PAV
Markers derived from gene	Bd1	ALB165	TTCGTGGTTCAACAACATGG	ATTTGCCCCACAAATGGTTA						Bd1:35,998,428	ASP+	ASP+	ASP+	ASP+	ASP+	ASP+
		SSR13	TGTAAAACGACGGCCAGTAAACGRACAACCCAACAAC	CTTAATTAATCTGCGGTTGC						Bd1:50,637,793	PAV	PAV	PAV	PAV	PAV	PAV
		ALB372	GGTGCGCAATGGAGATAGAT	TCTAGGCTCCGTTCCGAGTA						Bd1:48,666,094	PAV	-	PAV	-	PAV	PAV
		ALB175	CTGACGTTAGGGTGGCTGTT	TTGGGAATCTCCAGGTTCAG						Bd1:25,309,040	PAV	PAV	PAV	PAV	PAV	PAV
	Bd2	BdSSR330	GTCTCCTCGGGATCCAACTT	CCTTCCCCGTCTTCTCTTCT						Bd2:52,343,940	ASP+	ASP+	ASP+	ASP+	ASP+	ASP+
		ALB505	CCACGTGCGTAAACGTAAAA	GCTCCTGTGTTCTTCCTGCT						Bd2:2,005,402	PAV	PAV	PAV	PAV	PAV	PAV
		SSR17	TGTAAAACGACGGCCAGTAGTTGGCGGTCTACATCTATT	ACTAAAGACCACTCACGTTTG						Bd2:2,434,554	PAV	PAV	PAV	PAV	PAV	PAV
		SSR20	TGTAAAACGACGGCCAGTGTGGAACAAGAGATGTATGGA	CCCTGTTGACTAAAAACCTT						Bd2:43,706,079	PAV	-	PAV	-	PAV	PAV
		ALB413	GGTCGAATAATGGCGATGAC	CCGTTGATGAGGATCACCTT						Bd2:19,452,405	PAV	PAV	PAV	PAV	PAV	PAV
		SSR32	TGTAAAACGACGGCCAGTCCCAATTACTTTCCCGTAGC	GCCGGATTTAGAGAACAAC						Bd2:5,153,583	PAV	-	PAV	-	PAV	PAV
		SSR8	TGTAAAACGACGGCCAGTGTCAGTATGAGTTTCCTCGTG	CTGACTGAAAGCTCAAGTTGT						Bd2:869,729	PAV	PAV	PAV	PAV	PAV	PAV
	Bd3	R2-3-ABI	TCCGGATCTCGATCTCAAAC	CGTCGACAAGCTCAAGAAGC						Bd3:59,072,163	ASP+	ASP+	ASP+	ASP+	ASP+	ASP+
		ALB348	TGTGTGCCGAACTAGTGAAAG	GACTCCAGGCCCTCACATATCTC						Bd3:52,209,212	ASP-	ASP+	ASP-	ASP+	ASP-	ASP+
		ALB022	ATTTCTGCCCAGCAAACACT	GACCTCCCCTGTCTCAGGT						Bd3:20,267,033	PAV	PAV	PAV	PAV	PAV	PAV
	Bd4	ALB486	GGCCAGCCATGTTAGACTGT	TAATCCGCGTCCTCTCTTGT						Bd4:46,773,836	ASP-	PAV	ASP-	PAV	ASP-	PAV
		ALB006	CCTCCTCCAACAACCACAGT	TAGTAGCCCCCAAGCCTTCT						Bd4:46,761,087	ASP+	M	ASP+	M	ASP+	ASP+
		ALB454	CTTCACCCAGCTGCTCATC	TGAGTCGAATAAGCCGGAAG						Bd4:5,581,087	M	ASP+	M	ASP+	M	ASP+
		SSR5	TGTAAAACGACGGCCAGTTACGTGTCAGTTTAGCACCTT	AGGAGGCCACATCCTACCT						Bd4:43,204,114	PAV	PAV	PAV	PAV	PAV	PAV
		SSR21	TGTAAAACGACGGCCAGTTTTTATACAAGGGGCAAGAG	CCAATTAATTCCCTTCCTTC						Bd4:17,793,567	PAV	-	PAV	-	PAV	PAV
	Bd5	ALB139	TGTACCGGAGGATGAAGTCC	GTGCCAAATCCAAGAAGGAA						Bd5:17,871,109	ASP+	ASP-	ASP+	ASP-	ASP+	ASP-
		SSR18	TGTAAAACGACGGCCAGTGAAGAAAGGAAGAAGAGATGC	AATTCCTCCATTCACATCG						Bd5:534,145	PAV	-	PAV	-	PAV	PAV
		ALB311	CCTAACAGCTTCCGTCTCCA	CGTCGTCTTCAGGTCTTTCC						Bd5:18,580,931	ASP-	ASP-	ASP-	ASP-	ASP-	ASP-
