# Supplementary material for: Recreating Stable Brachypodium hybridum Allotetraploids by Uniting the Divergent Genomes of B. distachyon and B. stacei
Source: PLoS One. 2016 Dec 9;11(12):e0167171. doi: 10.1371/journal.pone.0167171 (PMC5147888; doi:10.1371/journal.pone.0167171)
Supplement: S3 Table — (XLSX) [file pone.0167171.s006.xlsx]

## Sheet: Table S3
S3 Table. Mean values ± standard deviation for 15 morphological traits measured in different synthetic and natural Brachypodium allopolyploids and their parental species.
Species and derived allopolyploids	Characters with impacts on fertility						Inflorescence-related characters					Floret-related character
	NSI (1)	NFS (2)	NFI (3)	SI (4)	PFF (5)	P1000 (6)	IL (7)	SL (8)	DS (9)	UGL (10)	UGW (11)	FL (12)	LL (13)	LW (14)	AL (15)
B. distachyon Bd21	3.85 ± 0.99	5.14 ± 0.75	19.26 ± 4.73	18.38 ± 4.61	95% ± 0.05	4.11 ± 0.20	3.08 ± 0.58	1.49 ± 0.14	3.62 ± 1.00	7.08 ± 0.59	1.35 ± 0.17	6.61 ± 0.87	8.67 ± 0.77	1.62 ± 0.17	10.79 ± 0.845
B. stacei ABR114	3.30 ± 0.81	4.89 ± 0.53	15.79 ± 4.04	14.67 ± 3.82	93% ± 0.07	4.25 ± 0.09	5.91 ± 0.67	2.10 ± 0.39	14.54 ± 2.63	7.03 ± 0.23	1.97 ± 0.19	9.72 ± 0.62	8.42 ± 1.28	1.81 ± 0.18	5.88 ± 0.89
Synthetic allopolyploid allo21×114	4.07 ± 0.70	9.07 ± 0.69	37.47 ± 6.29	-*	-	-	8.14 ± 1.14	2.64 ± 0.26	16.00 ± 2.22	7.71 ± 0.56	2.25 ± 0.27	10.18 ± 0.75	9.02 ± 0.92	1.94 ± 0.23	12.53 ± 1.52
B. distachyon Bd3-1	4.20 ± 1.08	7.56 ± 0.59	27.60 ± 6.23	27.67 ± 6.40	100% ± 0.03	4.02 ± 0.23	4.53 ± 0.67	1.70 ± 0.20	2.19 ± 0.96	6.97 ± 0.53	1.55 ± 0.11	7.75 ± 0.51	7.29 ± 0.53	1.47 ± 0.12	11.33 ± 1.11
B. stacei Bsta5	3.53 ± 0.74	7.98 ± 1.20	28.13 ± 6.81	26.20 ± 7.55	92% ± 0.07	5.56 ± 0.39	6.83 ± 0.99	2.56 ± 0.39	14.60 ± 3.30	7.42 ± 0.78	1.95 ± 0.16	8.99 ± 1.32	8.49 ± 1.27	1.72 ± 0.24	8.40 ± 1.60
Synthetic allopolyploid allo3-1×5	3.55 ± 1.10	7.57 ± 1.50	26.90 ± 10.23	6.10 ± 4.19	23% ± 0.15	6.17 ± 0.62	7.18 ± 1.70	2.22 ± 0.28	14.60 ± 3.31	7.91 ± 0.98	1.96 ± 0.27	10.51 ± 0.90	10.06 ± 0.71	1.73 ± 0.29	14.30 ± 1.56
Natural B. hybridum ABR113	4.40 ± 1.05	5.72 ± 1.03	24.80 ± 4.99	22.65 ± 4.82	91% ± 0.06	4.46 ± 0.24	5.94 ± 1.22	1.75 ± 0.25	10.19 ± 1.67	9.00 ± 0.77	1.67 ± 0.21	10.84 ± 1.75	8.44 ± 0.89	1.55 ± 0.19	10.55 ± 2.42
Natural B. hybridum Bhy30	4.20 ± 0.96	8.10 ± 0.92	33.35 ± 7.50	22.60 ± 6.06	68% ± 0.07	4.45 ± 0.23	4.52 ± 1.07	2.02 ± 0.18	3.78 ± 2.43	6.94 ± 0.70	1.70 ± 0.14	9.62 ± 0.72	8.94 ± 0.64	1.54 ± 0.13	10.03 ± 0.96
NSI (1)	Spikelet number per inflorescence
NFS (2)	Floret number per spikelet
NFI (3)	Floret number per inflorescence
SI (4)	Seed number per inflorescence
PFF (5)	Percent of fertile florets
P1000 (6)	Weight of 1000 seeds
IL (7)	Inflorescence length
SL (8)	Spikelet length
DS (9)	Distance between two spikelets in florescence
FL (10)	Floret length
UGL (11)	Upper glume length
UGW (12)	Upper glume width
LL (13)	Lemma length from basal floret
LW (14)	Lemma width
AL (15)	Awn length
* Not available
